# Supplementary material for: Nanoparticle retention enables non-invasive detection of metastases by magnetic particle imaging in murine breast cancer models
Source: Theranostics. 2026 Jan 1;16(5):2136–55. doi: 10.7150/thno.122259 (PMC12712802; doi:10.7150/thno.122259)
Supplement: Supplementary file 2 — Supplementary movies. [file thnov16p2136s2.zip]

Archive with 8 entries (7 files):
- Movies S1-S7/
- Movies S1-S7/Movie S3_huHER2 tumored PBS (#86) MPI.zip
- Movies S1-S7/Movie S6_huHER2 nontumored SPEG (#830) MPI.zip
- Movies S1-S7/Movie S7_3Dtumormodel.zip
- Movies S1-S7/Movie S5_FVBNJ nontumored SPEG (#23) MPI.zip
- Movies S1-S7/Movie S1_4T1-luc tumored SPEG (#77) MPI.zip
- Movies S1-S7/Movie S2_huHER2 tumored SPEG (#192) MPI.zip
- Movies S1-S7/Movie S4_BALB c nontumored SPEG (#11) MPI.zip
